# Supplementary material for: Modulation of Oncogenic NOTCH Signaling in Highly Aggressive Malignancies by Targeting the γ-Secretase Complex: A Systematic Review
Source: Cells. 2026 Mar 5;15(5):468. doi: 10.3390/cells15050468 (PMC12984106; doi:10.3390/cells15050468)
Supplement: Supplementary file 1 [file cells-15-00468-s001.zip]

Archive with 3 entries (2 files):
- cells-4087857-supplementary/
- cells-4087857-supplementary/cells-4087857-non-published-5.pdf
- cells-4087857-supplementary/cells-4087857-supplementary.pptx
